# Supplementary material for: Therapeutic Efficacy of Novel HDAC Inhibitors SPA3052 and SPA3074 against Intestinal Inflammation in a Murine Model of Colitis
Source: Pharmaceuticals (Basel). 2022 Dec 5;15(12):1515. doi: 10.3390/ph15121515 (PMC9785328; doi:10.3390/ph15121515)
Supplement: Supplementary file 1 [file pharmaceuticals-15-01515-s001.zip]

Archive with 1 entries (1 files):
- pharmaceuticals-2023133-supplementary.pdf
